# Supplementary material for: Storage Stability of Arauco Virgin Olive Oil: Evolution of Its Quality Parameters and Phenolic and Triterpenic Compounds under Different Conservation Conditions
Source: Plants (Basel). 2023 Apr 29;12(9):1826. doi: 10.3390/plants12091826 (PMC10181468; doi:10.3390/plants12091826)
Supplement: Supplementary file 1 [file plants-12-01826-s001.zip]

Archive with 1 entries (1 files):
- plants-2346614-supplementary.pdf
